# Supplementary material for: Temporal characteristics of aspiration pneumonia in elderly inpatients: From resumption of oral intake to onset
Source: PLoS One. 2022 Apr 14;17(4):e0267119. doi: 10.1371/journal.pone.0267119 (PMC9009697; doi:10.1371/journal.pone.0267119)
Supplement: S1 File — (XLSX) [file pone.0267119.s001.xlsx]

## Sheet: Sheet1
ID	Infections	Sex	Age	Stroke	Digesters	Resp	Ortho	Circu	Other	Cerebro	Neck_tumor	Gastro	Low_resp	DM	Dementia	Ball_cathe	ACE	PPI	RSST	FT	MWST	CA	ALL_SC	MSS	PAS	FOIS	BMI	Fasting	Assist_meal	E	V	M	GCS	Pulse	Syst	ECOG-PS	Temp	Onset	Dys_diet	ALB	BUN	Cr	WBC	CRP	Oral_Ad_day	Hosp_stay	Death
1	AP	1	79	0	1	0	0	0	0	0	0	0	1	0	0	0	0	0	1	0	0	0	1			7	18.31	0	1	4	5	6	15	69	171	3	38.2	6	0	2.4	54.3	3.43	9100	5.11	6	87	0
2	AP	1	85	0	0	0	0	0	1	0	0	0	0	1	0	0	0	0	1	0	0	0	1			7	18.4	1	1	4	5	6	15	75	137	3	38.6	2	0	2.9	56	2.18	14100	3.84	1	22	0
3	AP	1	73	0	1	0	0	0	0	1	0	0	0	0	0	0	0	1	1	0	1	1	3	1	8	1	17.78	1	0	4	4	6	14	85	115	4	38.3	1	0	3.1	17.6	0.88	8900	1.42	4	145	1
4	AP	1	83	1	0	0	0	0	0	0	0	0	0	1	0	0	0	0	1	0	1	1	3		8	1	16	1	1	4	5	6	15	78	146	3	38.2	16	1	2.7	26.8	1.04	10600	14.59	15	65	1
5	AP	1	76	1	0	0	0	0	0	0	0	0	0	0	0	0	0	1	1	0	0	1	2	3	8	1	31.25	1	0	4	1	6	11	105	106	4	38.2	5	1	2.9	7.5	0.48	18400	13.13	48	119	0
6	AP	1	89	1	0	0	0	0	0	0	0	0	0	0	0	0	0	1	1	1	1	1	4			1	21	1	1	4	4	6	14	110	141	4	39	4	1	3.3	10.8	0.89	14200	8.84	4	64	0
7	AP	0	89	1	0	0	0	0	0	0	0	1	0	1	0	0	0	1	1	0	0	1	2	3	8	1	20.71	1	1	4	5	6	15	74	169	4	38.8	16	1	2.7	10.6	0.52	16800	2.41	18	66	0
8	AP	0	75	1	0	0	0	0	0	0	0	0	0	0	0	0	0	1	1	0	0	1	2			1	12.78	1	0	4	2	6	12	103	116	4	38.2	1	1	2.5	10.1	0.42	11900	9.25	2	25	1
9	AP	1	73	0	0	0	0	1	0	0	0	0	0	1	0	1	0	1	1	1	1	1	4			7	19.75	1	0	4	4	6	14	109	120	4	38.6	4	0	2.8	35.9	2.12	12400	21.37	9	32	0
10	AP	1	79	1	0	0	0	0	0	0	0	0	0	1	0	1	0	1	0	0	0	1	1	3	8	1	20.9	1	1	4	5	6	15	77	143	4	38	15	1	3.2	19.1	1.45	14800	16.4	1	47	0
11	AP	0	88	0	0	1	0	0	0	0	0	0	0	0	0	0	0	0	1	1	1	1	4	3	8	1	19.84	1	0	4	4	6	14	78	121	4	38.8	2	1	1.9	9.7	0.26	13900	8.34	23	43	0
12	AP	1	76	0	1	0	0	0	0	1	0	1	0	1	0	0	1	1	1	0	1	1	3	3	7	1	16.91	1	1	4	5	6	15	92	109	3	37.9	2	0	3.3	17.6	0.78	17000	5.67	95	108	0
13	AP	0	86	0	0	0	1	0	0	0	0	0	0	0	0	1	0	1	1	0	0	0	1			1	35.16	1	0	4	4	6	14	65	86	4	38.4	13	1	2.3	37.3	1.08	28500	16.45	2	52	1
14	AP	1	78	0	1	0	0	0	0	0	0	0	0	0	0	0	0	1	1	0	0	1	2			1	16	1	0	4	4	6	14	84	148	4	38.3	9	1	2	94.4	6.38	19800	0.15	5	26	1
15	AP	1	73	0	1	0	0	0	0	0	0	0	0	0	0	0	0	1	0	0	0	0	0	1	3	1	18.87	1	1	4	5	6	15	77	124	4	38.2	9	0	2	39.6	3.05	11900	15.14	2	57	0
16	AP	1	70	1	0	0	0	0	0	0	0	0	1	0	0	1	0	1	0	0	0	0	0			5	21.74	1	0	3	4	6	13	96	134	4	38	2	1	3.9	21.3	1.28	18000	30.72	3	33	0
17	AP	0	82	0	1	0	0	0	0	1	0	0	0	0	1	1	0	1	1	0	0	1	2	0	1	1	19.53	1	0	4	1	6	11	71	120	4	38.6	3	1	2	10	0.45	9700	1.93	9	29	0
18	AP	1	72	0	0	0	0	1	0	0	0	0	1	1	0	1	1	1	1	1	1	1	4			1	17.17	1	0	4	5	6	15	110	108	4	37.6	16	1	2.6	40.7	1.16	11100	21.57	1	34	1
19	AP	1	73	0	0	1	0	0	0	0	0	0	0	0	1	0	0	0	1	0	1	1	3	0	6	4	23.89	1	1	4	5	6	15	92	102	3	37.6	7	1	3.3	26.2	1.06	11200	1.72	1	13	0
20	AP	1	83	0	0	0	0	0	1	1	0	0	0	0	0	0	0	1	1	0	0	1	2	3	8	1	22.21	1	0	4	5	6	15	65	127	3	38.6	7	1	1.9	22.9	2.4	7900	7.16	12	55	0
21	AP	1	78	1	0	0	0	0	0	0	0	1	0	0	0	0	0	1	1	0	1	1	3	3	7	1	15.06	1	0	4	4	6	14	109	134	4	37.6	5	1	2.9	33.7	0.63	13100	13.74	1	55	0
22	AP	1	83	0	1	0	0	0	0	1	0	0	0	0	0	1	0	1	1	0	1	0	2			1	27.59	1	0	4	5	6	15	124	108	4	38.9	15	1	2.3	30.6	1.08	13000	10.19	2	15	1
23	AP	0	92	0	0	1	0	0	0	0	0	1	0	0	0	0	1	0	1	0	1	0	2			4	21.48	1	0	4	4	6	14	61	90	4	38	1	1	3	46	1.05	10800	12.99	2	31	0
24	AP	1	79	0	0	0	1	0	0	0	0	1	0	1	0	0	0	0	0	0	1	1	2	3	7	1	22.32	1	0	4	5	6	15	78	116	4	38.3	10	1	3.6	32.6	1.02	15800	1.77	4	56	0
25	AP	0	78	0	0	0	1	0	0	1	0	0	0	0	0	0	0	1	1	1	1	1	4			2	14	1	0	4	1	4	9	74	144	4	38.2	3	1	1.9	35.8	4.33	19700	12.52	17	57	0
26	AP	1	77	0	0	0	1	0	0	1	0	0	0	0	0	0	0	1	1	0	0	1	2			4	22.49	0	0	4	4	6	14	58	131	4	39.1	6	1	2.6	19.2	1	21800	5.69	8	29	0
27	AP	0	88	0	1	0	0	0	0	0	0	0	0	0	0	1	0	0	1	1	1	1	4	1	6	7	17.48	1	1	4	5	6	15	102	116	3	38.6	3	0	2	8.8	0.55	10100	1.03	33	48	0
28	AP	1	76	1	0	0	0	0	0	0	0	0	0	0	0	0	0	1	0	0	1	1	2			2	23.23	1	0	3	3	5	11	117	121	4	38	4	1	3.2	10.1	0.83	10800	14.33	2	39	0
29	AP	1	75	1	0	0	0	0	0	0	0	0	0	0	0	0	0	1	1	0	1	1	3	3	8	1	20.45	0	0	3	4	6	13	98	158	4	38.3	8	1	2.9	20.6	0.59	13900	16.24	10	110	0
30	AP	0	96	0	0	1	0	0	0	1	0	0	0	0	1	1	0	0	1	0	0	0	1			5		1	0	4	4	6	14	66	94	4	38.6	10	1	2.5	35.3	1.43	8800	2.6	1	32	0
31	AP	0	95	1	0	0	0	0	0	0	0	0	0	0	0	1	0	1	1	0	0	0	1			5	18.35	1	0	3	5	6	14	105	176	4	39.1	2	0	3	10.9	0.45	14300	3.68	3	43	0
32	AP	1	72	1	0	0	0	0	0	0	0	1	0	0	0	0	0	1	1	1	0	1	3			7	23.04	1	0	4	3	6	13	111	121	4	37.9	7	1	2.4	16.8	2.21	900	4.19	2	47	0
33	AP	0	80	1	0	0	0	0	0	0	0	0	0	1	0	0	0	1	1	0	1	0	2			4	25.97	1	0	4	4	6	14	100	209	4	38.4	3	1	3	14.8	0.75	8500	4.44	2	52	0
34	AP	1	88	0	0	1	0	0	0	0	0	1	0	0	1	0	0	0	1	0	1	1	3	3	8	1	22	1	1	4	4	6	14	89	119	3	39.1	6	1	3.7	21.4	1.07	13200	12.87	14	53	1
35	AP	1	85	0	1	0	0	0	0	0	0	0	0	1	0	1	0	1	1	0	1	1	3			5	19.5	1	1	4	4	6	14	73	115	4	38.1	5	1	2	10.8	1.3	10000	6.35	1	47	0
36	AP	1	82	0	0	0	1	0	0	1	0	0	0	0	0	0	0	1	1	1	1	1	4			1	16.44	1	0	4	5	6	15	102	103	4	37.8	8	0	2.3	24.2	0.68	9300	19.01	6	42	1
37	AP	0	83	0	0	0	0	0	1	0	0	0	0	0	1	0	0	1	0	0	1	1	2			4		0	0	4	4	6	14	110	122	4	38.3	1	1	3.1	36.5	1.08	4900	0.48	4	20	0
38	AP	0	86	1	0	0	0	0	0	0	0	0	0	0	0	1	0	1	1	0	0	1	2			4	17.85	1	0	4	4	6	14	113	148	4	39.1	8	0	2.6	18.5	0.74	13200	10.77	1	35	0
39	AP	1	83	1	0	0	0	0	0	0	0	0	0	0	0	0	0	1	1	1	1	1	4	1	7	1	19.6	1	0	3	2	6	11	89	98	4	40.3	2	1	2	20.4	0.78	5900	9.5	4	32	0
40	AP	1	65	0	0	0	1	0	0	0	0	0	0	0	0	1	0	1	1	1	1	1	4	3	8	7	23.62	1	0	4	5	6	15	76	127	4	38.7	2	1	2.4	13.5	0.45	6400	12.63	4	49	0
41	AP	1	89	0	0	1	0	0	0	0	0	0	0	0	0	0	0	0	1	0	0	1	2	2	7	1	23.11	1	1	4	5	6	15	112	145	4	38.6	11	1	3	13.5	1.12	20800	2.19	1	61	1
42	AP	1	76	0	0	1	0	0	0	1	0	1	0	0	0	1	0	1	1	0	1	1	3	1	7	4	21	1	0	4	5	6	15	76	153	4	37.5	3	1	2	13.9	0.77	13300	21.37	66	67	0
43	AP	1	85	0	0	1	0	0	0	1	0	0	0	0	0	1	0	0	0	1	0	1	2	3	8	1	18	1	1	4	5	6	15	85	137	4	38.1	6	1	2.5	12.5	0.79	12200	5.31	21	20	1
44	AP	1	66	0	1	0	0	0	0	1	0	0	0	0	1	1	0	0	1	0	0	0	1	3	8	1		1	1	4	5	6	15	63	93	3	39.1	9	1	3.6	15.3	0.89	6100	2.56	5	59	0
45	AP	1	67	0	1	0	0	0	0	1	0	1	0	0	0	1	0	0	0	0	0	0	0		7	1	25.2	1	1	4	5	6	15	66	101	4	38.6	14	1	3.3	13	0.82	14300	12.01	5	23	0
46	nonAP	1	94	0	1	0	0	0	0	1	0	0	0	0	1	0	0	0	0	0	0	1	1	1	1	4	18.95	1	1	4	5	6	15	56	130	3	38.6	12	1	2.6	39.7	2.07	15500	8.62	1	39	0
47	nonAP	1	71	0	0	1	0	0	0	1	0	0	0	1	1	0	0	0	1	0	1	0	2			4	21.52	0	0	4	4	6	14	92	89	4	37.6	3	1	2.1	25.2	0.87	10800	15.71	1	30	0
48	nonAP	1	78	0	0	1	0	0	0	1	0	0	0	1	0	0	0	0	1	0	0	1	2			4	17	0	0	4	5	6	15	74	118	4	37.6	29	1	2.2	11.2	0.5	8100	2.47	1	60	0
49	nonAP	1	74	0	0	0	0	0	1	0	0	0	0	0	0	1	0	1	1	1	0	0	2			7	26.55	1	0	3	3	5	11	80	138	4	38.8	3	1	1.9	72.3	2.59	9000	19.87	10	37	0
50	nonAP	0	92	0	1	0	0	0	0	1	0	0	0	0	1	0	0	0	1	1	1	0	3			5	16.88	1	0	4	1	6	11	74	98	4	37.9	2	1	1.9	23.3	1.07	11700	7.02	13	26	0
51	nonAP	1	73	0	0	0	1	0	0	1	0	0	0	0	0	1	0	1	1	0	0	0	1			6	23.03	1	1	4	5	6	15	68	100	3	38.8	8	0	3.5	29.3	1.53	10400	14.23	1	31	0
52	nonAP	1	76	1	0	0	0	0	0	0	0	0	0	0	0	0	0	0	1	0	0	0	1			1		1	0	3	3	6	12	111	180	4	39.6	4	1	3.1	14	0.94	8400	6.25	1	64	0
53	nonAP	1	81	1	0	0	0	0	0	0	0	0	0	0	0	0	0	1	1	0	0	0	1			7	16.98	1	0	4	4	6	14	100	112	4	39.1	4	0	3.3	14	1.1	10200	5.72	1	38	0
54	nonAP	0	76	0	0	0	0	0	1	0	0	0	0	0	0	1	0	1	1	1	0	0	2		1	4	15.01	0	0	4	4	6	14	112	129	4	38.6	5	1	2.7	7.4	0.26	8200	6.7	1	42	0
55	nonAP	1	66	0	1	0	0	0	0	0	0	1	0	0	0	0	0	1	0	0	0	0	0	1	1	6	18.93	1	1	4	5	6	15	111	125	2	39.5	8	1	3.2	13.3	0.93	7000	0.99	81	117	0
56	nonAP	1	78	0	0	0	0	0	1	0	0	0	0	0	0	1	0	1	0	0	0	0	0			4	18.37	1	0	4	4	6	14	103	151	4	37.7	6	0	2.9	26.3	0.65	8300	5.32	2	36	0
57	nonAP	1	91	0	1	0	0	0	0	0	0	0	0	0	0	0	0	0	0	0	0	0	0			6	19.58	0	1	4	5	6	15	77	107	3	37.9	10	0	2.2	11.1	0.75	7700	7.8	76	112	0
58	nonAP	0	72	0	0	0	0	1	0	1	0	0	0	1	1	0	0	1	1	0	1	0	2	0	1	5	19.31	1	1	4	4	6	14	116	153	4	38.4	17	1	2.7	31	1.24	8800	3.93	2	39	0
59	nonAP	1	79	1	0	0	0	0	0	0	0	0	0	0	0	1	0	1	1	0	0	0	1			5	12.37	1	1	4	4	6	14	102	147	4	37.9	31	1	2.5	18.6	0.83	13300	15.91	3	51	0
60	nonAP	0	85	0	0	0	0	0	1	0	0	1	0	1	1	1	0	1	1	0	0	0	1			5	20.32	0	0	4	4	6	14	74	88	4	38.1	27	1	2.2	12.2	0.63	3800	5.12	1	30	0
61	nonAP	1	74	0	0	0	0	1	0	1	0	1	0	1	0	1	0	1	0	0	0	0	0			7	16.85	1	1	4	5	6	15	128	129	3	38.1	26	0	3.5	34.1	1.83	9200	3.41	9	44	0
62	nonAP	1	80	0	0	0	0	0	1	0	0	0	1	1	0	1	0	0	1	1	1	1	4			4	26.3	0	0	4	5	6	15	60	131	4	39.4	6	0	2	20.9	0.54	12100	13.53	2	83	0
63	nonAP	1	74	0	0	1	0	0	0	0	1	0	1	1	0	0	0	1	0	0	0	0	0			1	19.23	0	1	4	5	6	15	83	98	4	38.9	40	0	2.9	10.6	0.71	14000	6.5	1	69	1
64	nonAP	1	82	1	0	0	0	0	0	0	0	0	0	0	0	1	0	1	1	0	1	0	2	0	1	1	23.44	1	1	4	4	6	14	101	112	4	38.5	24	1	1.7	11.1	0.61	19800	9.89	15	40	1
65	nonAP	1	81	0	0	1	0	0	0	0	0	0	0	0	0	0	0	0	0	0	0	0	0			1	19.18	1	1	4	5	6	15	86	145	4	37.8	15	1	2.6	35	1.7	13800	7.4	2	28	1
66	nonAP	1	87	0	0	1	0	0	0	0	0	0	0	1	1	1	0	0	1	0	0	0	1			4	22.49	0	1	4	5	6	15	69	114	3	39	4	1	1.7	27.2	0.96	11600	5.01	11	40	0
67	nonAP	1	78	0	1	0	0	0	0	0	0	1	0	0	0	0	0	1	0	0	0	0	0			6	16.14	0	1	4	5	6	15	90	91	4	37.5	49	0	2.4	45.5	2.31	19300	8.27	17	79	0
68	nonAP	1	78	0	0	1	0	0	0	0	0	0	1	0	0	0	0	1	1	0	0	1	2	0	1	7	27.34	0	0	4	5	6	15	100	131	4	37.6	4	1	2.3	41	1.29	16100	8.26	13	31	0
69	nonAP	1	74	0	1	0	0	0	0	0	0	1	0	0	0	0	0	1	1	0	1	1	3		1	1	18.13	1	1	4	4	6	14	86	124	3	37.5	24	0	2	17.9	0.52	15500	6.17	2	45	1
70	UTI	0	75	0	1	0	0	0	0	0	0	1	0	0	0	1	0	0	1	0	1	0	2	0	1	4	15.82	1	0	4	5	6	15	96	124	4	38.1	13	1	2.1	9.7	0.36	7300	0.41	27	51	0
71	UTI	0	89	1	0	0	0	0	0	0	0	0	0	0	1	0	0	1	1	0	0	0	1			5	22.22	1	1	4	4	6	14	63	163	4	38.1	2	1	3.6	10.2	0.69	6200	1.82	1	34	0
72	UTI	1	73	1	0	0	0	0	0	0	0	0	1	0	0	0	0	0	1	0	1	0	2			5		0	0	4	4	6	14	80	109	4	39.4	11	1	2.9	15.5	0.64	20500	9.91	4	41	0
73	UTI	1	69	1	0	0	0	0	0	0	0	0	0	0	0	0	0	0	1	0	1	0	2			4	23.24	1	0	4	4	6	14	64	132	4	38.3	2	1	3.3	10.6	0.71	12800	11.24	5	29	0
74	UTI	1	93	0	0	0	0	0	1	0	0	0	0	0	0	0	0	0	0	0	0	0	0			5	20.06	0	1	4	5	6	15	73	121	3	38.2	3	1	3	9.5	0.82	13200	7.14	4	23	0
75	UTI	0	88	1	0	0	0	0	0	0	0	0	0	1	0	0	0	1	0	0	0	0	0			7	22.32	0	1	4	4	6	14	78	130	4	38.1	40	0	3.1	14.7	0.62	8500	3.99	2	78	0
76	UTI	1	79	0	0	0	1	0	0	1	0	0	0	0	0	0	0	1	1	0	0	0	1			4	22.86	1	0	4	4	6	14	74	113	4	39.8	3	0	4.1	19.3	1.19	14900	6.51	1	31	0
77	UTI	1	91	0	0	0	0	0	1	0	0	0	0	0	0	1	0	0	1	0	1	1	3			7	20.81	0	1	4	5	6	15	60	153	3	38.5	24	0	3.2	57.4	3.91	9400	6.28	7	43	0
78	UTI	0	85	1	0	0	0	0	0	0	0	0	0	0	0	1	0	1	0	0	0	0	0		1	4	17.86	0	0	4	4	6	14	85	155	4	38.2	2	1	2.8	11.6	0.46	5700	3.31	3	20	0
79	UTI	0	72	0	0	0	0	0	1	1	0	0	0	1	0	1	0	1	1	0	1	0	2			4	26.12	0	1	4	5	6	15	62	104	4	38.2	10	0	2.2	39.2	1.59	15000	14.26	19	79	0
80	UTI	1	67	1	0	0	0	0	0	0	0	0	0	0	0	1	1	0	1	0	1	0	2			5	19.82	0	0	4	3	5	12	92	109	4	38.5	6	1	3.5	18.2	0.78	14300	10.25	15	79	0
81	UTI	1	68	0	0	0	0	0	1	1	0	1	0	1	0	0	0	1	1	0	0	0	1			4	31.85	1	1	4	1	6	11	101	117	3	38.7	8	1	3.2	25.8	1.54	10200	7.32	5	101	0
82	UTI	0	72	1	0	0	0	0	0	0	0	0	0	1	0	1	0	0	0	0	0	0	0			5	21.24	0	0	3	4	6	13	80	116	4	38.1	7	1	2.3	30.8	1.29	23100	14.99	2	51	0
83	UTI	1	74	0	1	0	0	0	0	0	0	0	0	0	0	1	0	1	0	0	1	1	2			4	25.94	1	0	4	4	6	14	96	92	4	38	7	1	2.2	23.7	0.84	6400	7.96	1	16	0
84	UTI	1	74	0	0	0	0	0	1	1	0	0	0	0	0	0	0	0	1	0	0	0	1			7	19.17	0	1	4	4	6	14	85	138	3	37.9	8	0	2.6	18	0.87	5400	7.03	2	32	0
85	UTI	0	87	0	1	0	0	0	0	0	0	1	0	0	1	0	0	0	1	0	1	0	2			5	13.09	0	0	4	4	6	14	71	111	4	37.9	7	1	2.2	23.5	0.58	6300	1.01	5	17	0
86	UTI	0	77	0	0	0	1	0	0	0	0	0	0	0	0	0	0	0	1	0	0	1	2			7	17.24	0	0	4	4	6	14	136	151	4	39.8	6	1	3	37.9	0.65	17700	5.88	1	127	0
87	UTI	0	77	0	0	1	0	0	0	1	0	0	0	1	0	0	0	0	1	0	0	0	1			4	22.21	0	0	4	4	6	14	127	120	4	38.5	20	1	2.7	7	0.51	4700	0.18	1	28	0
88	UTI	0	77	0	0	0	0	1	0	0	0	0	0	0	0	1	0	1	1	1	0	0	2	0	1	7	28.32	0	1	4	4	6	14	105	120	3	38.2	7	0	3.1	77.6	0.89	10800	5.5	1	122	0
89	UTI	1	75	1	0	0	0	0	0	0	0	0	0	0	0	1	0	1	1	0	1	0	2			5	22.86	1	1	4	5	6	15	95	110	3	38.4	17	0	3.5	18.9	0.72	17700	1.97	9	24	0
90	UTI	1	65	0	0	0	1	0	0	0	0	0	0	1	0	1	0	0	1	0	1	0	2			1	16.23	0	0	4	4	6	14	89	108	4	37.5	17	1	1.7	8.9	0.33	16700	24.5	11	64	1
91	UTI	1	76	1	0	0	0	0	0	0	0	0	0	0	0	0	0	1	0	0	0	0	0			6	19.06	0	1	4	5	6	15	122	114	2	39.1	19	0	3.1	17.1	0.92	21200	22.13	6	42	0
92	UTI	0	87	0	1	0	0	0	0	0	0	0	0	0	1	1	0	0	1	0	1	0	2			5	33.63	0	0	4	4	6	14	76	150	4	37.8	2	1	2.7	10.5	0.8	9400	5.57	5	13	0
93	UTI	0	82	0	0	0	0	1	0	1	0	0	0	0	0	1	0	1	1	0	0	0	1			7	25.56	0	0	4	5	6	15	92	107	4	37.5	6	0	2.2	22.7	0.42	14300	21.63	8	28	0
94	UTI	1	83	0	0	0	0	1	0	1	0	0	0	1	0	1	1	1	1	0	1	0	2			5	27.43	0	0	4	3	6	13	82	110	4	38.1	18	1	2.2	15.6	1.55	15500	6.73	29	60	0
95	UTI	0	77	0	1	0	0	0	0	0	0	0	0	0	1	1	0	1	1	0	0	0	1			4	26.9	0	0	4	3	6	13	78	125	4	37.6	17	1	2.4	5.2	0.41	3800	0.16	5	207	1
96	UTI	1	68	1	0	0	0	0	0	0	0	0	0	1	0	0	0	1	1	0	1	0	2			7	26.35	0	1	4	5	6	15	89	151	4	38.1	8	1	3.7	9.6	0.58	14000	3	2	29	0
97	UTI	0	84	0	0	0	0	0	1	0	0	0	0	0	1	0	1	0	1	0	0	0	1			5	20.1	0	1	4	4	6	14	105	167	4	39.8	24	1	2.4	19.1	0.86	20400	8.47	3	33	0
98	UTI	0	90	1	0	0	0	0	0	0	0	0	0	0	0	1	0	1	1	0	0	0	1			5	22.22	1	0	4	4	6	14	84	119	4	37.7	6	1	2.4	11.1	0.55	9100	7.19	3	52	0
99	UTI	1	79	1	0	0	0	0	0	0	0	0	0	0	0	1	0	1	1	0	1	0	2			1	23.07	0	0	4	4	6	14	78	99	3	39.1	9	1	2.6	29.8	1.13	11400	14.97	29	49	0
100	UTI	1	71	1	0	0	0	0	0	0	0	0	0	0	0	1	0	1	1	0	0	0	1			4	22.44	0	1	4	5	6	15	120	146	4	39.7	13	1	3.5	13.7	0.88	15100	13.76	8	33	0
101	UTI	1	74	1	0	0	0	0	0	0	0	0	0	0	0	0	0	1	1	0	0	0	1	0	1	4	20.98	0	1	4	4	6	14	98	101	4	37.9	32	1	3.1	13.6	0.87	4500	7.12	44	83	0
102	UTI	1	85	1	0	0	0	0	0	0	0	0	0	1	0	0	0	1	0	0	0	0	0			7	26.56	0	1	4	5	6	15	96	146	3	38.4	9	0	2.8	13.1	1.22	8000	1.75	2	35	0
103	UTI	0	77	1	0	0	0	0	0	0	0	0	0	0	0	0	0	1	1	0	1	0	2			5	17.59	0	1	4	4	6	14	98	132	4	37.8	18	1	3	9.2	0.41	8400	7.06	26	46	0
104	UTI	1	68	0	0	0	0	1	0	0	0	0	0	1	0	0	1	0	0	1	0	1	2	0	1	7	15.94	0	1	4	5	6	15	74	82	3	38.1	4	0	2.2	13.9	1.16	7700	6.57	1	12	0
105	UTI	1	87	0	0	0	0	1	0	0	0	0	0	0	0	0	0	0	1	0	0	1	2			6	22.89	1	1	4	4	6	14	83	116	4	38.3	9	0	3.2	69.9	1.65	10700	7.41	2	34	1
106	UTI	1	85	1	0	0	0	0	0	0	0	0	0	0	0	1	0	1	1	0	0	0	1			1	23.44	1	0	3	2	5	10	78	130	4	39.1	10	1	3.1	14.7	1.09	13300	2.95	2	40	0
107	UTI	1	76	1	0	0	0	0	0	0	0	0	0	1	0	1	0	1	1	0	1	0	2			4	23.44	0	0	4	4	6	14	120	136	4	37.8	11	1	2.8	9.7	0.59	7100	2.02	4	46	0
108	UTI	1	73	1	0	0	0	0	0	0	0	0	0	1	0	1	0	1	1	0	0	0	1			4	21.63	0	1	4	4	6	14	81	112	4	39.5	7	1	3.3	9.2	0.49	8200	0.09	30	52	0
109	UTI	1	85	1	0	0	0	0	0	0	0	0	0	1	0	1	0	1	1	0	0	0	1	1	1	1		1	0	4	4	6	14	88	203	4	38.5	2	1	2.4	22.1	1.45	8700	8.81	4	66	0
110	UTI	0	72	1	0	0	0	0	0	0	0	0	0	0	0	1	0	1	1	0	0	0	1			4	29.14	1	0	4	4	6	14	96	115	4	39.1	8	0	3.7	31.3	0.96	16100	6.49	5	34	0
111	UTI	1	88	0	0	0	1	0	0	0	0	0	0	0	0	1	0	0	1	0	1	1	3	2	1	1	24.35	0	0	4	5	6	15	82	130	4	38.1	4	1	3.1	25.6	0.96	9700	8.63	92	114	0
112	UTI	1	66	1	0	0	0	0	0	0	0	0	0	0	0	0	0	0	1	0	1	0	2			5	20.42	0	1	4	2	6	12	84	111	4	38.3	18	1	2.7	9.3	0.64	13300	2.24	30	113	0
113	UTI	1	72	1	0	0	0	0	0	0	0	0	0	0	0	1	0	1	1	0	0	1	2			4	21.72	0	0	4	4	6	14	98	138	4	40	21	1	2.7	10.7	0.9	22000	7.49	17	51	0
114	UTI	0	83	0	0	1	0	0	0	0	0	0	0	0	0	1	0	1	0	0	1	0	1	1	1	4	22.94	0	0	4	5	6	15	120	100	3	39.2	10	1	2.5	6.6	0.43	11600	6.12	15	51	0
